# Supplementary material for: Identification and Monitoring of Host Cell Proteins by Mass Spectrometry Combined with High Performance Immunochemistry Testing
Source: PLoS One. 2013 Nov 27;8(11):e81639. doi: 10.1371/journal.pone.0081639 (PMC3842259; doi:10.1371/journal.pone.0081639)
Supplement: Table S1 — Repeatability of HCP identification results. Database query was conducted by analyzing LC-MS/MS CID spectra using Proteome Discoverer V1.3 and a false discovery rate FDR < 1% of three purification step 1 elution pool samples (three independent sample preparations). The Top 15 HCPs were sorted according to the score value of Analysis 1. Accession number, http://www.uniprot.org/; MW, theoretical molecular weight. (XLSX) [file pone.0081639.s001.xlsx]

## Sheet: Tabelle1
				Analysis 1		Analysis 2		Analysis 3
	Accession	Identified E. coli protein	MW [kDa]	Score	Coverage [%]	Score	Coverage [%]	Score	Coverage [%]
	P00634	Alkaline phosphatase	49.408	457.813	91.72	450.422	91.51	561.022	87.47
	P0A6Y8	Chaperone protein dnaK	69.0725	249.944	80.25	247.333	77.43	357.081	71.94
	P23843	Periplasmic oligopeptide-binding protein	60.8609	213.683	77.9	219.431	74.95	176.235	69.06
	P0A6P1	Elongation factor Ts	30.4038	163.358	76.33	160.197	76.33	127.76	66.43
	P0A6P9	Enolase	45.6264	116.275	69.44	116.269	71.3	113.071	62.73
	P0A877	Tryptophan synthase alpha chain	28.706	103.374	86.57	99.8768	86.57	74.8749	68.66
	P0AE08	Alkyl hydroperoxide reductase subunit C	20.7484	97.2836	84.49	92.7665	83.96	97.0576	75.4
	P0AFM2	Glycine betaine-binding periplasmic protein	35.9999	91.5083	79.09	96.4609	78.48	93.6355	70.3
	P0ABK5	Cysteine synthase A	34.4683	84.1283	75.54	81.0752	69.97	73.5056	69.66
	P77395	Uncharacterized protein ybbN	31.7713	68.2703	58.1	73.428	66.2	75.8378	64.79
	P0A6P7	Probable GTP-binding protein engB	23.5462	64.6267	68.1	70.9451	81.43	77.5053	65.71
	P0A799	Phosphoglycerate kinase	41.0926	64.3928	45.48	75.4738	60.98	54.2583	45.48
	P39180	Antigen 43	106.761	62.0742	20.89	40.2852	14.34	56.4102	17.42
	P0A862	Thiol peroxidase	17.8242	60.0716	76.19	66.2581	76.19	68.6296	75.6
	P69913	Carbon storage regulator	6.85165	55.7679	32.79	66.7489	42.62	87.9018	32.79
		Total number of identified HCPs (score >20)		76		75		72
